# Supplementary material for: Evaluation of optimal methods and ancestries for calculating polygenic risk scores in East Asian population
Source: Sci Rep. 2023 Nov 6;13:19195. doi: 10.1038/s41598-023-45859-w (PMC10628155; doi:10.1038/s41598-023-45859-w)
Supplement: Supplementary file 2 — Supplementary Information 2. [file 41598_2023_45859_MOESM2_ESM.xlsx]

## Sheet: Table S2
Table S2. Association analysis of PRS with ten diseases by logistic regression.
Trait	PRS methods	BBJ			UKB
		P-value	Beta (SE)		P-value	Beta (SE)		Trait	PRS methods	P-value	Beta (SE)
Asthma	lassosum	6.4e-05	2.13E-03 (5.33E-04)		8.73e-07	2.62E-03 (5.33E-04)		Asthma	PRS-CSx	2.78e-09	3.17E-03 (5.32E-04)
	LDpred-funct	4.54e-07	2.69E-03 (5.33E-04)		1.54e-13	3.93E-03 (5.32E-04)
	PRSice	5.49e-06	2.42E-03 (5.33E-04)		3.58e-08	2.93E-03 (5.32E-04)
	PRS-CS	1.11e-07	2.83E-03 (5.32E-04)		5.75e-13	3.84E-03 (5.32E-04)
	SBayesRC	2.36e-10	3.37E-03 (5.32E-04)		6.72e-05	2.12E-03 (5.33E-04)
Breast Cancer	lassosum	1.91e-08	3.37E-03 (5.99E-04)		2.06e-06	2.84E-03 (5.99E-04)		Breast Cancer	PRS-CSx	1.76e-10	3.82E-03 (5.99E-04)
	LDpred-funct	1.38e-07	3.15E-03 (5.99E-04)		0.147	8.69E-04 (5.99E-04)
	PRSice	7.4e-10	3.69E-03 (5.99E-04)		3.93e-05	2.46E-03 (5.99E-04)
	PRS-CS	1.31e-08	3.4E-03 (5.99E-04)		0.000692	1.83E-03 (5.99E-04)
	SBayesRC	5.92e-12	4.12E-03 (5.99E-04)		1.25e-08	3.41E-03 (5.99E-04)
CAD	lassosum	1.06e-14	5.36E-03 (6.93E-04)		1.92e-11	4.65E-03 (6.93E-04)		CAD	PRS-CSx	3.82e-15	5.45E-03 (6.93E-04)
	LDpred-funct	3.89e-16	5.64E-03 (6.92E-04)		1.23e-22	6.78E-03 (6.92E-04)
	PRSice	4.6e-15	5.43E-03 (6.93E-04)		1.16e-18	6.11E-03 (6.92E-04)
	PRS-CS	1.22e-14	5.34E-03 (6.93E-04)		1.71e-25	7.23E-03 (6.92E-04)
	SBayesRC	2.2e-22	6.74E-03 (6.92E-04)		1.45e-18	6.09E-03 (6.92E-04)
Cataract	lassosum	0.0828	1.32E-03 (7.62E-04)		0.483	5.34E-04 (7.62E-04)		Cataract	PRS-CSx	0.00057	2.63E-03 (7.62E-04)
	LDpred-funct	0.000179	2.86E-03 (7.62E-04)		0.054	1.47E-03 (7.62E-04)
	PRSice	0.00143	2.94E-03 (9.23E-04)		0.0102	2.48E-03 (9.66E-04)
	PRS-CS	0.00794	2.02E-03 (7.62E-04)		0.231	9.12E-04 (7.62E-04)
	SBayesRC	0.00301	2.26E-03 (7.62E-04)		0.19	1.E-03 (7.62E-04)
Gastric cancer	lassosum	9.19e-09	2.05E-03 (3.57E-04)		0.23	4.29E-04 (3.58E-04)		Gastric cancer	PRS-CSx	3.35e-10	2.25E-03 (3.57E-04)
	LDpred-funct	9.53e-06	1.58E-03 (3.58E-04)		0.69	1.43E-04 (3.58E-04)
	PRSice	1.11e-12	2.54E-03 (3.57E-04)		0.0254	7.99E-04 (3.58E-04)
	PRS-CS	2.67e-08	1.99E-03 (3.57E-04)		0.541	2.19E-04 (3.58E-04)
	SBayesRC	2.16e-11	2.39E-03 (3.57E-04)		0.563	2.07E-04 (3.58E-04)
Glaucoma	lassosum	1.86e-05	1.74E-03 (4.06E-04)		1.71e-06	1.94E-03 (4.06E-04)		Glaucoma	PRS-CSx	1.95e-09	2.44E-03 (4.06E-04)
	LDpred-funct	6.92e-07	2.02E-03 (4.06E-04)		1.15e-07	2.15E-03 (4.06E-04)
	PRSice	8.24e-06	1.81E-03 (4.06E-04)		0.000279	1.48E-03 (4.06E-04)
	PRS-CS	4.31e-07	2.05E-03 (4.06E-04)		4.09e-07	2.06E-03 (4.06E-04)
	SBayesRC	6.94e-05	1.62E-03 (4.06E-04)		1.22e-09	2.47E-03 (4.06E-04)
Hyperthyroidism	lassosum	2.69e-10	4.63E-03 (7.33E-04)		0.749	2.35E-04 (7.34E-04)		Hyperthyroidism	PRS-CSx	1.75e-11	4.93E-03 (7.33E-04)
	LDpred-funct	2.31e-09	4.38E-03 (7.33E-04)		0.000192	2.74E-03 (7.34E-04)
	PRSice	2.98e-11	4.88E-03 (7.33E-04)		0.000633	2.51E-03 (7.34E-04)
	PRS-CS	1.54e-10	4.7E-03 (7.33E-04)		1.14e-08	4.19E-03 (7.33E-04)
	SBayesRC	2.36e-05	3.1E-03 (7.34E-04)		1.89e-19	6.61E-03 (7.33E-04)
Hypothyroidism	lassosum	2.35e-10	4.71E-03 (7.43E-04)		1.19e-06	3.61E-03 (7.43E-04)		Hypothyroidism	PRS-CSx	1.72e-12	5.24E-03 (7.43E-04)
	LDpred-funct	6.24e-07	3.7E-03 (7.43E-04)		8.43e-15	5.77E-03 (7.43E-04)
	PRSice	7.68e-08	4.E-03 (7.43E-04)		5.82e-12	5.12E-03 (7.43E-04)
	PRS-CS	1.55e-07	3.9E-03 (7.43E-04)		8.19e-22	7.13E-03 (7.43E-04)
	SBayesRC	0.00178	2.32E-03 (7.43E-04)		9.78e-30	8.41E-03 (7.42E-04)
Osteoporosis	lassosum	0.00645	2.52E-03 (9.26E-04)		2.2e-11	6.2E-03 (9.26E-04)		Osteoblast	PRS-CSx	3.57e-06	4.29E-03 (9.26E-04)
	LDpred-funct	2.71e-06	4.35E-03 (9.26E-04)		3.59e-11	6.13E-03 (9.26E-04)
	PRSice	0.000159	3.5E-03 (9.26E-04)		7.22e-07	4.59E-03 (9.26E-04)
	PRS-CS	0.000139	3.53E-03 (9.26E-04)		1.11e-09	5.64E-03 (9.26E-04)
	SBayesRC	0.0274	2.04E-03 (9.26E-04)		3.81e-15	7.28E-03 (9.26E-04)
T2D	lassosum	< 1.00E-300	4.56E-02 (1.17E-03)		1.68e-94	2.45E-02 (1.18E-03)		T2D	PRS-CSx	< 1.00E-300	4.99E-02 (1.17E-03)
	LDpred-funct	6.25e-261	4.08E-02 (1.18E-03)		6.96e-106	2.59E-02 (1.18E-03)
	PRSice	3.39e-255	4.03E-02 (1.18E-03)		2.73e-117	2.73E-02 (1.18E-03)
	PRS-CS	< 1.00E-300	4.87E-02 (1.17E-03)		9.85e-191	3.49E-02 (1.18E-03)
	SBayesRC	< 1.00E-300	5.07E-02 (1.17E-03)		1.58e-263	4.1E-02 (1.18E-03)

## Sheet: Table S3
Table S3. Prediction performance of PRS with ten diseases.
Disease	PRS	GWAS	AUC		R2
			Mean	SD
Asthma	PRSice	BBJ	0.539908	0.024561	0.00230073
		UKB	0.550334	0.028154	0.00339053
	PRS-CS	BBJ	0.546619	0.024298	0.00325793
		UKB	0.564233	0.017795	0.00576581
	lassosum	BBJ	0.535459	0.018088	0.00176312
		UKB	0.541227	0.016439	0.00257422
	LDpred-funct	BBJ	0.543209	0.023426	0.00284918
		UKB	0.565991	0.027871	0.00606795
	SBayesRC	BBJ	0.553365	0.018752	0.00415905
		UKB	0.535733	0.01402	0.00177187
	PRS-CSx	Both	0.554172	0.019295	0.00401977
Breast cancer	PRSice	BBJ	0.59607	0.038276	0.01068
		UKB	0.563119	0.01232	0.00466315
	PRS-CS	BBJ	0.582399	0.023384	0.00894976
		UKB	0.556752	0.03295	0.00319008
	lassosum	BBJ	0.586401	0.023212	0.00870011
		UKB	0.575924	0.015951	0.00624674
	LDpred-funct	BBJ	0.580323	0.013018	0.00765394
		UKB	0.524733	0.035957	0.000577841
	SBayesRC	BBJ	0.60029	0.02742	0.0130568
		UKB	0.592576	0.016151	0.00900054
	PRS-CSx	Both	0.594545	0.0226	0.0111653
CAD	PRSice	BBJ	0.557788	0.01245	0.00456994
		UKB	0.5621	0.012044	0.00589857
	PRS-CS	BBJ	0.558586	0.01189	0.00325917
		UKB	0.574192	0.009409	0.00827677
	lassosum	BBJ	0.557311	0.006614	0.00364379
		UKB	0.54492	0.009977	0.00342718
	LDpred-funct	BBJ	0.559121	0.009802	0.00505129
		UKB	0.570677	0.011707	0.00728232
	SBayesRC	BBJ	0.57929	0.013081	0.00909589
		UKB	0.564277	0.00383	0.00588397
	PRS-CSx	Both	0.558619	0.010986	0.00325422
Cataract	PRSice	BBJ	0.518507	0.00633	0.000656711
		UKB	0.512545	0.007822	0.00053342
	PRS-CS	BBJ	0.51566	0.017434	0.000455571
		UKB	0.50817	0.011734	9.32451e-05
	lassosum	BBJ	0.511771	0.017622	0.000199894
		UKB	< 0.5	0.007949	3.17476e-05
	LDpred-funct	BBJ	0.522598	0.010655	0.000906696
		UKB	0.5108	0.021054	0.000241049
	SBayesRC	BBJ	0.526868	0.021106	0.00127109
		UKB	0.507382	0.014305	0.000117303
	PRS-CSx	Both	0.520364	0.017763	0.000771875
Gastric cancer	PRSice	BBJ	0.618327	0.033993	0.0149723
		UKB	0.531876	0.028367	0.00196304
	PRS-CS	BBJ	0.58986	0.021452	0.00871437
		UKB	< 0.5	0.020753	0.000103405
	lassosum	BBJ	0.597826	0.040066	0.00964923
		UKB	0.519082	0.023898	0.000413209
	LDpred-funct	BBJ	0.569285	0.024509	0.00557061
		UKB	< 0.5	0.027659	4.50162e-05
	SBayesRC	BBJ	0.613849	0.026926	0.0140591
		UKB	< 0.5	0.025624	9.27456e-05
	PRS-CSx	Both	0.603073	0.015137	0.0111779
Glaucoma	PRSice	BBJ	0.562234	0.033164	0.00476478
		UKB	0.551608	0.036514	0.00315471
	PRS-CS	BBJ	0.570161	0.02481	0.00610757
		UKB	0.573707	0.030548	0.00612314
	lassosum	BBJ	0.57141	0.019358	0.00438485
		UKB	0.561366	0.049263	0.00545303
	LDpred-funct	BBJ	0.569384	0.04156	0.00591293
		UKB	0.576677	0.022793	0.00675506
	SBayesRC	BBJ	0.582513	0.017565	0.00710944
		UKB	0.581757	0.046316	0.00884762
	PRS-CSx	Both	0.589282	0.028195	0.00863925
Hyperthyroidism	PRSice	BBJ	0.56364	0.006961	0.00571469
		UKB	0.534296	0.034871	0.00160032
	PRS-CS	BBJ	0.563496	0.012727	0.00536075
		UKB	0.551184	0.024768	0.00447391
	lassosum	BBJ	0.559929	0.014244	0.00499252
		UKB	0.508703	0.025443	3.90916e-05
	LDpred-funct	BBJ	0.558274	0.022034	0.00488468
		UKB	0.531202	0.017785	0.00203516
	SBayesRC	BBJ	0.563481	0.016841	0.00576909
		UKB	0.589854	0.012104	0.011261
	PRS-CSx	Both	0.564754	0.009141	0.0058409
Hypothyroidism	PRSice	BBJ	0.550327	0.0103	0.00419272
		UKB	0.567088	0.025726	0.00635436
	PRS-CS	BBJ	0.553196	0.009001	0.00347855
		UKB	0.59302	0.021241	0.0123286
	lassosum	BBJ	0.561546	0.017215	0.0049551
		UKB	0.546828	0.032702	0.00292071
	LDpred-funct	BBJ	0.555205	0.008568	0.00318323
		UKB	0.574151	0.020628	0.00810212
	SBayesRC	BBJ	0.557868	0.006715	0.00341593
		UKB	0.608559	0.021608	0.0172226
	PRS-CSx	Both	0.573792	0.007898	0.00571495
Osteoporosis	PRSice	BBJ	0.520346	0.00916	0.000733975
		UKB	0.523886	0.008701	0.00127056
	PRS-CS	BBJ	0.519854	0.006766	0.000730751
		UKB	0.531052	0.002623	0.00190824
	lassosum	BBJ	0.51507	0.005582	0.000370983
		UKB	0.53573	0.009946	0.00230574
	LDpred-funct	BBJ	0.524012	0.006986	0.0011261
		UKB	0.534246	0.001474	0.00226106
	SBayesRC	BBJ	0.524334	0.002708	0.00116123
		UKB	0.540082	0.006461	0.00318429
	PRS-CSx	Both	0.524642	0.005795	0.00109601
T2D	PRSice	BBJ	0.639853	0.004197	0.0460279
		UKB	0.598026	0.007845	0.0210418
	PRS-CS	BBJ	0.669105	0.007612	0.06705
		UKB	0.624313	0.004261	0.0343316
	lassosum	BBJ	0.659786	0.005953	0.058817
		UKB	0.584557	0.007712	0.0168797
	LDpred-funct	BBJ	0.642781	0.00827	0.047026
		UKB	0.591998	0.00492	0.0189826
	SBayesRC	BBJ	0.679308	0.008399	0.0728201
		UKB	0.645549	0.007207	0.0474617
	PRS-CSx	Both	0.673949	0.008179	0.0705259
